# Supplementary material for: Effective Adsorption of Colorants from Sugarcane Juice by Bagasse-Based Biochar-Hydroxyapatite Composite
Source: Foods. 2022 Jul 21;11(14):2171. doi: 10.3390/foods11142171 (PMC9322621; doi:10.3390/foods11142171)
Supplement: Supplementary file 1 [file foods-11-02171-s001.zip]

Archive with 1 entries (1 files):
- foods-1803919-supplementary.pdf
